# Supplementary material for: Evidence from Phylogenomics and Morphology Provide Insights into the Phylogeny, Plastome Evolution, and Taxonomy of Kitagawia
Source: Plants (Basel). 2022 Nov 28;11(23):3275. doi: 10.3390/plants11233275 (PMC9740501; doi:10.3390/plants11233275)
Supplement: Supplementary file 1 [file plants-11-03275-s001.zip]

Archive with 7 entries (7 files):
- Figure S1.pdf
- Figure S2.pdf
- Table S1.xls
- Table S2.xls
- Table S3.xls
- Table S4.xls
- Table S5.xls
