# Supplementary material for: Evidence from Phylogenomics and Morphology Provide Insights into the Phylogeny, Plastome Evolution, and Taxonomy of Kitagawia
Source: Plants (Basel). 2022 Nov 28;11(23):3275. doi: 10.3390/plants11233275 (PMC9740501; doi:10.3390/plants11233275)
Supplement: Supplementary file 1 [file plants-11-03275-s001.zip › Table S1.xls]

## Sheet: Sheet1
Table S1. List of genes identified in the 14 plastomes of Kitagawia and related taxa.
Category of Gene	Group of gene	Name of gene
Self-replication	Ribosomal RNA genes	rrn4.5, rrn5, rrn16, rrn23
	Transfer RNA genes	trnA-UGC*, trnC-GCA, trnD-GUC, trnE-UUC, trnF-GAA, trnfM-CAU, trnG-GCC, trnG-UCC*
		trnH-GUG, trnI-CAU, trnI-GAU*, trnK-UUU*, trnL-CAA, trnL-UAA*, trnL-UAG, trnM-CAU
		trnN-GUU, trnP-UGG, trnQ-UUG, trnR-ACG, trnR-UCU, trnS-GCU, trnS-GGA, trnS-UGA
		trnT-GGUb, trnT-UGU, trnV-GAC, trnV-UAC*, trnW-CCA, trnY-GUA
	Small subunit of ribosome	rps2, rps3, rps4, rps7, rps8, rps11, rps12**, rps14, rps15, rps16*, rps18, rps19
	Large subunit of ribosome	rpl2*, rpl14, rpl16*, rpl20, rpl22, rpl23, rpl32, rpl33, rpl36
	Subunits of RNA polymerase	rpoA, rpoB, rpoC1*, rpoC2
Photosynthesis	Subunits of photosystem I	psaA, psaB, psaC, psaI，psaJ
	Subunits of photosystem II	psbA, psbB, psbC, psbD, psbE, psbF, psbH, psbI, psbJ, psbK, psbL, psbM, psbN, psbT, psbZ
	Subunits of cytochrome b/f complex	petA, petB*, petD*, petG, petL, petN
	Subunits of ATP synthase	atpA, atpB, atpE, atpF*, atpH, atpI
	Large subunit of Rubisco	rbcL
	Subunits of NADH dehydrogenase	ndhA*, ndhB*, , ndhC, ndhD, ndhE, ndhF, ndhG, ndhH, ndhI, ndhJ, ndhK
Other genes	Maturase	matK
	Envelope membrane protein	cemA
	Subunit of acetyl-CoA carboxylase	accD
	c-type cytochrome synthesis gene	ccsA
	Protease	clpP**
	Translational initiation factor	infA
Genes of unknown function	Conserved open reading frames	ycf1, ycf1a, ycf2, ycf3**, ycf4, ycf15
*: gene with one intron.
**: gene with two introns.
a: pseudogene.
b: gene loss in K. formosana, K. praeruptora and P. harry-smithii var. grande.
