# Supplementary material for: Evidence from Phylogenomics and Morphology Provide Insights into the Phylogeny, Plastome Evolution, and Taxonomy of Kitagawia
Source: Plants (Basel). 2022 Nov 28;11(23):3275. doi: 10.3390/plants11233275 (PMC9740501; doi:10.3390/plants11233275)
Supplement: Supplementary file 1 [file plants-11-03275-s001.zip › Table S2.xls]

## Sheet: Sheet1
Table S2. Number of all identified SSRs in the 14 plastomes.
Table S2A. Number of six types of SSRs in the 14 plastomes.								Table S2B. Number of all repeat motifs of identified SSRs in the 14 plastomes.
Taxa	Mono-	Di-	Tri-	Tetra-	Penta-	Hexa-		Taxa	K. baicalensis	K. stepposa	K. komarovii	K. terebinthacea	P. hakuunense	P. chujaense	C. sinensis	A. sylvestris	P. harry-smithii var. grande	K. praeruptora	K. formosana	P. ampliatum	S. divaricata	P. morisonii
K. baicalensis	47	16	1	9	1	0		A/T	42	38	46	38	37	38	37	41	36	37	32	33	38	31
K. stepposa	42	16	1	9	1	0		C/G	5	4	2	2	5	0	6	2	5	5	5	8	5	4
K. komarovii	48	14	2	9	4	0		AT/AT	16	16	14	21	23	21	19	20	17	16	15	17	19	19
K. terebinthacea	40	21	2	9	2	1		AAT/ATT	1	1	2	2	1	1	1	1	4	3	3	3	3	3
P. hakuunense	42	23	1	8	4	0		AAAG/CTTT	1	1	1	1	1	1	1	1	1	1	1	1	1	1
P. chujaense	38	21	1	8	2	0		AAAT/ATTT	4	4	3	4	3	3	3	4	4	4	4	4	6	4
C. sinensis	43	19	1	8	2	0		AAGG/CCTT	1	1	1	1	1	1	1	1	1	1	1	1	1	1
A. sylvestris	43	20	1	9	2	1		AATC/ATTG	1	1	2	1	1	1	1	1	1	1	1	1	1	0
P. harry-smithii var. grande	41	17	4	9	2	0		ACCT/AGGT	2	2	2	2	2	2	2	2	2	2	2	2	2	2
K. praeruptora	42	16	3	9	2	0		AAAAT/ATTTT	0	0	1	1	2	1	1	1	0	0	0	0	0	1
K. formosana	37	15	3	9	1	0		AAATC/ATTTG	0	0	0	0	1	1	1	1	0	0	0	0	0	1
P. ampliatum	41	17	3	9	2	0		AATAT/ATATT	1	1	2	1	0	0	0	0	0	0	0	0	1	0
S. divaricata	43	19	3	11	1	0		AGCAT/ATGCT	0	0	1	0	0	0	0	0	0	0	0	0	0	0
P. morisonii	35	19	3	8	2	0		ATATC/ATATG	0	0	0	0	1	0	0	0	2	2	1	2	0	0
								AATATT/AATATT	0	0	0	1	0	0	0	0	0	0	0	0	0	0
								AGATAT/ATATCT	0	0	0	0	0	0	0	1	0	0	0	0	0	0
