# Supplementary material for: Evidence from Phylogenomics and Morphology Provide Insights into the Phylogeny, Plastome Evolution, and Taxonomy of Kitagawia
Source: Plants (Basel). 2022 Nov 28;11(23):3275. doi: 10.3390/plants11233275 (PMC9740501; doi:10.3390/plants11233275)
Supplement: Supplementary file 1 [file plants-11-03275-s001.zip › Table S3.xls]

## Sheet: Sheet1
Table S3. Synopsis of general morphological characters from the 15 species involved in this study. Some data were obtained from previous literature.
Taxa	K. baicalensis	K. stepposa	K. komarovii	K. terebinthacea	P. hakuunense	P. chujaense	C. sinensis	A. sylvestris	P. harry-smithii var. grande	K. praeruptora	K. formosana	P. ampliatum	S. divaricata	P. morisonii	P. officinale
Stem (pubescence)	Glabrous	Glabrous	Glabrous	Glabrous	Glabrous	Glabrous	Glabrous	Glabrous	Sparsely pubescent	Puberulent	Tomentose	Pubescent	Glabrous	Glabrous	Glabrous
Leaf (dissection)	2–3-pinnate	3-pinnate	3-pinnate	2-pinnate	Ternate-3-pinnate	1- or 2-pinnate	3-pinnate	2–3-pinnate	2-pinnate	2–3-pinnate	ternate or ternate-pinnate	Ternate or 1–2-pinnate	2-pinnate	Ternate or 3–4-pinnate	3–6-ternate
Leaf blade (ultimate leaf segment)	Linear	Narrowly linear	Linear	Lanceolate or ovate-lanceolate	Lanceolate	Elliptic or obovate	Linear	Lanceolate to ovate	Rhombic-obovate or ovate	Obovate or oblong	ovate or long-ovate	Broadly ovate	Linear-lanceolate or cuneate-obovate	Narrowly linear	Narrowly linear
Bracts	3–5, ovate-lanceolate	Absent or 1–3, lanceolate	7–9, lanceolate	Absent or 1–2, linear-lanceolate	Absent or few, linear-lanceolate	1–4, lanceolate	Numerous, linear	Absent or 1–3, linear	Absent or few, linear	Absent or few, linear	Absent or few, linear to lanceolate	Absent or few, linear-lanceolate	Absent or few, linear	3–7, subulate to linear	Absent or few, subulate to linear
Bracteoles	7–9, elliptic-lanceolate	5–8, linear-lanceolate	8–10, linear-lanceolate	6–10, lanceolate	Numerous, linear-lanceolate	4–8, lanceolate to narrowly triangular	Numerous, linear	Numerous, linear	6–10, lanceolate	8–12, linear or lanceolate	10–12, ovate-lanceolate, caudate or 3-lobed	10–16, linear or lanceolate	4–6, linear or lanceolate	5–13, linear	Numerous, linear
Rays	Unequal, adaxial surface hirsute	Unequal, adaxial surface hispidulous	Unequal, adaxial surface strigose	Unequal, adaxial surface hispid	Unequal, adaxial surface hispidulous	Unequal, adaxial surface sparsely to densely pubescent	Unequal, adaxial surface hispidulous	Unequal, pubescent	Extremely unequal, adaxial surface hispid	Extremely unequal, pubescent	Unequal, densely tomentose	Unequal, densely pubescent	Unequal, glabrous	Unequal, glabrous	Unequal, glabrous
Petals	White, obovate-orbicular	White, obovate	White, obovate-orbicular	White, obcordate	White, elliptic to obovate	White, obovate	White, obovate	White or slightly pink, ovate to obovate	White, obovate	White, suborbicular	White, ovate	White, suborbicular	White, obovate	Pale yellow, elliptic	Sulphurous yellow, elliptic
Calyx teeth	Subulate	Short-triangular	Short-subulate	Long-subulate	Ovate-oblong	Narrowly triangular	Ovate-triangular	Obsolete	Triangular	Obsolete or inconspicuous	Obsolete or inconspicuous	Subulate	Short-triangular	Triangular	Triangular
Stylopodia	Conical	Conical	Conical	Conical	Conical	Conical	Conical	Conical	Conical	Conical	Conical	Conical	Conical	Conical	Low conical
Mericarp shape	Elliptic	Elliptic or ovate-elliptic	Elliptic	Elliptic or ovate-elliptic	Narrowly elliptic	Elliptic	Oblong-ovate	Broadly ovate	Ovate-elliptic	Ovate-elliptic	Oblong-ovate or suborbicular	Elliptic	Narrowly orbicular or elliptic	Elliptic	Elliptic
Mericarp (pubescence)	Glabrous	Glabrous	Glabrous	Glabrous	Glabrous	Glabrous	Densely hirtellous	Glabrous	Densely hispid	Sparsely pubescent	Densely hispid	Densely pubescent	Glabrous	Glabrous	Glabrous
Midian rib shape	Filiform, slightly prominent	Filiform, slightly prominent	Filiform, slightly prominent	Filiform, slightly prominent	NA	Filiform, slightly prominent	Filiform, slightly prominent, obtuse	Narrowly winged, prominent, obtuse	Filiform, prominent	Filiform, prominent	Filiform, prominent	Filiform, prominent	Filiform, prominent	Filiform, slightly prominent	Filiform, slightly prominent
Lateral rib shape	Equalling as midian rib	Equalling as midian rib	Equalling as midian rib	Equalling as midian rib	NA	Equalling as midian rib	Equalling as midian rib	Equalling as midian rib	Equalling as midian rib	Equalling as midian rib	Equalling as midian rib	Equalling as midian rib	Equalling as midian rib	Equalling as midian rib	Equalling as midian rib
Marginal rib shape	Winged	Winged	Winged	Winged	Winged	Winged	Filiform, slightly prominent, obtuse	Winged	Narrowly winged	Narrowly winged	Narrowly winged	Narrowly winged	Narrowly winged	Winged	Winged
Vallecular vittae	1	1	1	1	3 or 4	3 or (4)	3	1	3–4	3–4	3–5	3	1	1	1
Commissural vittae	2	2	2	2	6–12	8–12	6	2	6–8	6	7–8	6–8	2	2	2
Note: NA: not available.
