# Supplementary material for: Evidence from Phylogenomics and Morphology Provide Insights into the Phylogeny, Plastome Evolution, and Taxonomy of Kitagawia
Source: Plants (Basel). 2022 Nov 28;11(23):3275. doi: 10.3390/plants11233275 (PMC9740501; doi:10.3390/plants11233275)
Supplement: Supplementary file 1 [file plants-11-03275-s001.zip › Table S4.xls]

## Sheet: Sheet1
Table S4. Collection locality and voucher information are provided for the eight sequenced plastomes.
Taxa	Locality	Voucher information	Herbarium information
Kitagawia baicalensis	Yu, Hebei, China	LJQ20210829001	Sichuan University
Kitagawia formosana	Kaohsiung, Taiwan, China	PE 00756986	Institute of Botany, the Chinese Academy of Sciences
Kitagawia komarovii	Fusong, Jilin, China	LJQ20210813004	Sichuan University
Kitagawia praeruptora	Jinchuan, Sichuan, China	LJQ20211006001	Sichuan University
Kitagawia stepposa	Wengniute, Inner Mongolia, China	LJQ20210827002	Sichuan University
Kitagawia terebinthacea	Ningan, Heilongjiang, China	LJQ20210816001	Sichuan University
Carlesia sinensis	Fengcheng, Liaoning, China	LJQ20210823001	Sichuan University
Saposhnikovia divaricata	Faku, Liaoning, China	LJQ20210822001	Sichuan University
