# Supplementary material for: Evidence from Phylogenomics and Morphology Provide Insights into the Phylogeny, Plastome Evolution, and Taxonomy of Kitagawia
Source: Plants (Basel). 2022 Nov 28;11(23):3275. doi: 10.3390/plants11233275 (PMC9740501; doi:10.3390/plants11233275)
Supplement: Supplementary file 1 [file plants-11-03275-s001.zip › Table S5.xls]

## Sheet: Sheet1
Table S5. GenBank accession numbers of DNA sequences used in this study.
Taxa	Accession number
	Plastome	ITS	ETS
Aegopodium podagraria	MT561044	JQ792200	JF807503
Angelica dahurica	NC_029392	JN704856	HM443673
Angelica laxifoliata	NC_040122	JN704840	HM443681
Angelica nitida	MF594405	GU395163	HM443686
Angelica paeoniifolia	MT561026	FJ237533	HQ256696
Angelica sinensis	NC_042826	AF393784	HQ256695
Angelica sylvestris	NC_051890	MT735578	HQ256688
Apium graveolens	NC_041087	MZ191026	FJ986019
Carlesia sinensis	OP379698	OP377026	OP379694
Coriandrum sativum	NC_029850	HQ377194	JF807513
Crithmum maritimum	NC_015804	MH298755	KF974563
Heracleum candicans	NC_045184	DQ516378	FJ986022
Kitagawia baicalensis	OP379704	OP377020	OP379688
Kitagawia formosana	OP379699	OP377025	OP379693
Kitagawia komarovii	OP379702	OP377022	OP379690
Kitagawia praeruptora	OP379700	OP377024	OP379692
Kitagawia stepposa	OP379703	OP377021	OP379689
Kitagawia terebinthacea	OP379701	OP377023	OP379691
Peucedanum ampliatum	OK336475	ON974235	ON983956
Peucedanum chujaense	MT233391	—	—
Peucedanum hakuunense	OL362112	JN603233	OP435741
Peucedanum harry-smithii var. grande	OK336476	ON974236	ON983957
Peucedanum morisonii	OP288995	OP377028	OP379696
Peucedanum officinale	—	KP682404	JF807530
Pternopetalum davidii	NC_057228	KP940699	KP940641
Pternopetalum vulgare	MT561032	KP940748	KP940677
Saposhnikovia divaricata	OP379697	OP377027	OP379695
Semenovia transiliensis	NC_045182	EU185646	MF803789
Note: newly sequenced plastomes, ITS and ETS are marked in bold.
